# Supplementary material for: BAG3+ CAF-T cell neighborhood predicts resistance to neoadjuvant chemoimmunotherapy in NSCLC
Source: Front Immunol. 2026 Jul 7;17:1823199. doi: 10.3389/fimmu.2026.1823199 (PMC13385752; doi:10.3389/fimmu.2026.1823199)
Supplement: Supplementary file 2 [file Table1.xlsx]

## Sheet: pre_treatment
Admission number	Sample ID	Patient ID	Specimen type	Time point / efficacy label	Pathological response	Estimated_Number_of_Cells	Mean_Reads_per_Cell	Median_Genes_per_Cell	Number_of_Reads	Valid_Barcodes
pr551378	sample S7	patient 6	biopsy	pre-Non-MPR	non-MPR	3725	50932	1630	164970872	86.19%
pr551821	sample S8	patient 7	biopsy	pre-pCR	pCR	4622	97918	1653	393534954	92.03%
pr555089	sample P4	patient 4	biopsy	pre-Non-MPR	non-MPR	6288	59970	1638	327921329	95.32%
pr555341	sample P6	patient 5	biopsy	pre-Non-MPR	non-MPR	12059	39283	2404	411930532	93.42%
pr557183	sample P8	patient 6	biopsy	pre-Non-MPR	non-MPR	17211	20693	1507	336324740	93.73%
pr559122	sample P2	patient 1	biopsy	pre-pCR	pCR	18841	19220	1693	319927055	93.44%
pr564018	sample P14	patient 9	biopsy	pre-MPR	MPR	12497	33861	2534	367976313	93.71%
pr566220	sample P10	patient 7	biopsy	pre-Non-MPR	non-MPR	4831	92274	1982	122831133	85.59%
pr567153	sample P12	patient 8	biopsy	pre-Non-MPR	non-MPR	9904	19095	1050	164446367	90.78%
pr524083	sample S3	patient 3	biopsy	pre-MPR	MPR	9148	39570	1797	379996008	90.22%
pr536516	sample S5	patient 4	biopsy	pre-Non-MPR	non-MPR	6838	77857	1504	455890374	92.44%
